# Supplementary material for: Integrated Metabolomics and Transcriptomics Reveal Metabolic Patterns in Retina of STZ-Induced Diabetic Retinopathy Mouse Model
Source: Metabolites. 2022 Dec 9;12(12):1245. doi: 10.3390/metabo12121245 (PMC9782096; doi:10.3390/metabo12121245)
Supplement: Supplementary file 1 [file metabolites-12-01245-s001.zip]

Archive with 1 entries (1 files):
- metabolites-2052584-supplementary.pdf
